# Supplementary material for: Modeling the consequences of age-linked rDNA hypermethylation with dCas9-directed DNA methylation in human cells
Source: PLoS One. 2024 Dec 12;19(12):e0310626. doi: 10.1371/journal.pone.0310626 (PMC11637357; doi:10.1371/journal.pone.0310626)
Supplement: S1 Data — (XLSX) [file pone.0310626.s006.xlsx]

## Sheet: readme
Supporting Information
Each tab of this spreadsheet contains data used to make graphs in corresponding figure panels (see sheet title).

## Sheet: Fig. 2F
Supplementary information - source data for Pol I ChIP-Chop (Fig. 2F)
condition	%CpG methylation
promoter (input)	14.7589
promoter (input)	34.7507
promoter (input)	48.3774
promoter (input)	54.4854
promoter (input)	28.3134
promoter (input)	60.2806
promoter (Pol I-bound)	5.79172
promoter (Pol I-bound)	9.3658
promoter (Pol I-bound)	9.47047
promoter (Pol I-bound)	16.357
promoter (Pol I-bound)	5.09797
promoter (Pol I-bound)	13.6437
gene body (input)	24.0845
gene body (input)	34.6551
gene body (input)	55.4994
gene body (input)	32.5949
gene body (input)	46.481
gene body (input)	95.4994
gene body (input)	62.4573
gene body (Pol I-bound)	11.7454
gene body (Pol I-bound)	9.62929
gene body (Pol I-bound)	15.9473
gene body (Pol I-bound)	5.71392
gene body (Pol I-bound)	13.4646
gene body (Pol I-bound)	8.72956
gene body (Pol I-bound)	20.2549

## Sheet: Fig. 3A
Supplementary information - source data for rDNA copy number analysis by ddPCR (Fig. 3A)
tissue	condition	copy number
heart	young	154.67
heart	young	136
heart	young	140.5
heart	aged	159.5
heart	aged	163
heart	aged	155.5
muscle	young	149.33
muscle	young	154
muscle	young	152.5
muscle	aged	157.33
muscle	aged	166
muscle	aged	147.67
liver	young	159
liver	young	150
liver	young	180
liver	aged	174
liver	aged	170
liver	aged	159

## Sheet: Fig. 3B
Supplementary information - source data for rDNA copy number analysis by ddPCR (Fig. 3A)
tissue	condition	copy number
spleen	6 mo	122.25
spleen	6 mo	160
spleen	6 mo	128.25
spleen	6 mo	119.5
spleen	6 mo	141.25
spleen	6 mo	124.333
spleen	6 mo	119.333
spleen	12 mo	153.5
spleen	12 mo	156.5
spleen	12 mo	131.25
spleen	12 mo	102.975
spleen	12 mo	132.25
spleen	18 mo	111.25
spleen	18 mo	140.75
spleen	18 mo	141
spleen	18 mo	101.675
spleen	18 mo	84.05
spleen	18 mo	101.075
spleen	18 mo	122.75
spleen	18 mo	108

## Sheet: Fig. 4C
Supplementary information - source data for promoter CpG methylation analysis (Fig. 4C)
condition	% CpG methylation
P+A sgRNA	49.3703
P+A sgRNA	48.4183
P+A sgRNA	68.1829
P+A sgRNA	68.9137
P+A sgRNA	71.9306
P+A sgRNA	67.698
P+A sgRNA	69.6478
P+A sgRNA	57.7616
P+A sgRNA	73.7299
P+A sgRNA	61.8584
P+A sgRNA	74.042
P+A sgRNA	73.1126
P+A sgRNA	59.1093
P+A sgRNA	66.1585
P+G sgRNA	57.4825
P+G sgRNA	60.5471
P+G sgRNA	65.4105
P+G sgRNA	55.2907
P+G sgRNA	60.9485
P+G sgRNA	61.7202
P+G sgRNA	50.8862
P+G sgRNA	54.1749
28S+B sgRNA	35.8277
28S+B sgRNA	40.6077
28S+B sgRNA	43.9394
28S+B sgRNA	41.0433
28S+B sgRNA	43.2761
NTC sgRNA	38.2154
NTC sgRNA	35.2969
NTC sgRNA	27.3907
NTC sgRNA	52.1195
NTC sgRNA	57.2733
NTC sgRNA	36.6888
NTC sgRNA	38.4018
NTC sgRNA	23.6048
NTC sgRNA	39.2704
NTC sgRNA	39.4137
NTC sgRNA	48.7263
NTC sgRNA	45.0046
NTC sgRNA	61.0923
NTC sgRNA	52.0156
NTC sgRNA	55.6674
NTC sgRNA	55.8242
NTC sgRNA	40.4928
NTC sgRNA	37.5377

## Sheet: Fig. 4D
Supplementary information - source data for promoter CpG methylation analysis by bisulfite conversion + amplicon sequencing (Fig. 4D)
condition:	NTC + Dox (n = 14 reads)		condition:	P+A +Dox (n = 12 reads)			Fisher test	condition:	P+G +Dox (n = 23 reads)		Fisher test
CpG site	un-Me	Me	%Me	un-Me	Me	%Me	P+A vs. NTC	un-Me	Me	%Me	P+G vs. NTC
1	14	0	0	9	3	25	0.0846	13	10	43.4783	0.0056
2	13	1	7.14286	9	3	25	0.3061	19	4	17.3913	0.6303
3	13	1	7.14286	9	3	25	0.3061	16	7	30.4348	0.1234
4	14	0	0	11	1	8.33333	0.4615	15	8	34.7826	0.0148
5	14	0	0	12	0	0	1	17	6	26.087	0.0645
6	12	2	14.2857	10	2	16.6667	1	16	7	30.4348	0.4339
7	14	0	0	10	2	16.6667	0.2031	11	12	52.1739	0.0009
8	12	2	14.2857	9	3	25	0.6348	18	5	21.7391	0.6869
9	14	0	0	10	2	16.6667	0.2031	14	9	39.1304	0.0071
10	13	1	7.14286	12	0	0	1	20	3	13.0435	1
11	13	1	7.14286	8	4	33.3333	0.1478	13	10	43.4783	0.0272
12	11	3	21.4286	10	2	16.6667	1	14	9	39.1304	0.3065
13	13	1	7.14286	10	2	16.6667	0.58	15	8	34.7826	0.112
14	13	1	7.14286	9	3	25	0.3061	14	9	39.1304	0.0559
15	12	2	14.2857	5	7	58.3333	0.0375	9	14	60.8696	0.0073
16	13	1	7.14286	6	6	50	0.0261	14	9	39.1304	0.0559
17	14	0	0	5	7	58.3333	0.0012	16	7	30.4348	0.0309
18	13	1	7.14286	6	6	50	0.0261	15	8	34.7826	0.112
19	14	0	0	6	6	50	0.004	15	8	34.7826	0.0148
20	12	2	14.2857	7	5	41.6667	0.1904	13	10	43.4783	0.0836
21	14	0	0	8	4	33.3333	0.0331	16	7	30.4348	0.0309
22	11	3	21.4286	8	4	33.3333	0.6652	15	8	34.7826	0.4766
23	13	1	7.14286	8	4	33.3333	0.1478	14	9	39.1304	0.0559
24	9	5	35.7143	6	6	50	0.6922	9	14	60.8696	0.1837
25	11	3	21.4286	9	3	25	1	10	13	56.5217	0.0475
26	14	0	0	8	4	33.3333	0.0331	13	10	43.4783	0.0056

## Sheet: Fig. 4E
Supplementary information - source data for 28S gene body CpG promoter methylation analysis (Fig. 4E)
condition	% CpG methylation
P+A sgRNA	28.1118
P+A sgRNA	30.9359
P+A sgRNA	32.0229
P+A sgRNA	29.9958
P+G sgRNA	40.0487
28S+B sgRNA	77.0558
28S+B sgRNA	43.6834
28S+B sgRNA	50.1564
28S+B sgRNA	48.0488
28S+B sgRNA	49.3978
NTC sgRNA	57.9485
NTC sgRNA	39.3244
NTC sgRNA	31.8905
NTC sgRNA	23.3992
NTC sgRNA	29.6137
NTC sgRNA	25.5812

## Sheet: Fig. 5A
Supplementary information - source data for pre-rRNA qPCR (Fig. 5A)
condition	fold change (vs. NTC sgRNA)
P+A sgRNA	0.670935
P+A sgRNA	1.06477
P+A sgRNA	0.805716
P+A sgRNA	0.699582
P+A sgRNA	0.565578
P+G sgRNA	1.05539
28S+B sgRNA	0.655444
28S+B sgRNA	1.37669
28S+B sgRNA	0.92865
28S+B sgRNA	0.810102
28S+B sgRNA	0.868872
NTC sgRNA	0.60959
NTC sgRNA	0.800362
NTC sgRNA	0.769113
NTC sgRNA	0.732509
NTC sgRNA	0.77797
NTC sgRNA	2.50535

## Sheet: Fig. 5B
Supplementary information - source data for pre-rRNA qPCR (Fig. 5A)
condition	fold change (vs. NTC sgRNA)
P+A sgRNA	0.403605
P+A sgRNA	0.843095
P+A sgRNA	0.435354
P+A sgRNA	0.747572
P+A sgRNA	0.989878
P+G sgRNA	0.804235
28S+B sgRNA	1.05535
28S+B sgRNA	0.992716
28S+B sgRNA	0.436016
28S+B sgRNA	0.897048
28S+B sgRNA	0.842485
NTC sgRNA	1.06966
NTC sgRNA	0.658356
NTC sgRNA	0.743625
NTC sgRNA	0.650807
NTC sgRNA	0.792572
NTC sgRNA	2.13013

## Sheet: Fig. 5I
Supplementary information - source data for cell numbers in HEK293T cells (Fig. 5I)
condition	cell abundance (fold change vs. NTC sgRNA)
NTC sgRNA	1
NTC sgRNA	1
NTC sgRNA	1
NTC sgRNA	1
NTC sgRNA	1
NTC sgRNA	1
NTC sgRNA	1
NTC sgRNA	1
NTC sgRNA	1
P+A sgRNA	0.88125
P+A sgRNA	0.977401
P+A sgRNA	1.1368
P+A sgRNA	0.743754
P+A sgRNA	0.876645
P+A sgRNA	0.996063
P+A sgRNA	1.23762
P+G sgRNA	1.375
P+G sgRNA	1
P+G sgRNA	0.938501
P+G sgRNA	0.868241
28S+B sgRNA	0.9
28S+B sgRNA	1.14689
28S+B sgRNA	1.22318

[truncated: 11 more sheets: Fig. 6A, Fig. 6B, Fig. 6C, Fig. 6D, Fig. 7A, Fig. 7B, Fig. 7C, Fig. 7D, Fig. S1, Fig. S3, Fig. S4]
